# Supplementary material for: Fabrication and Evaluation of Porous dECM/PCL Scaffolds for Bone Tissue Engineering
Source: J Funct Biomater. 2023 Jun 29;14(7):343. doi: 10.3390/jfb14070343 (PMC10381742; doi:10.3390/jfb14070343)
Supplement: Supplementary file 1 [file jfb-14-00343-s001.zip]

Archive with 1 entries (1 files):
- jfb-2438245-supplementary.pdf
